# Supplementary material for: General practitioners’ and psychiatrists’ attitudes towards antidepressant withdrawal
Source: BJPsych Open. 2020 Jun 18;6(4):e64. doi: 10.1192/bjo.2020.48 (PMC7345735; doi:10.1192/bjo.2020.48)
Supplement: Supplementary file 1 [file bjosup.zip]

Archive with 2 entries (2 files):
- S2056472420000484sup001.zip
- S2056472420000484sup002.zip
